# Supplementary material for: A glucose-blue light AND gate-controlled chemi-optogenetic cell-implanted therapy for treating type-1 diabetes in mice
Source: Front Bioeng Biotechnol. 2023 Feb 10;11:1052607. doi: 10.3389/fbioe.2023.1052607 (PMC9954140; doi:10.3389/fbioe.2023.1052607)
Supplement: Supplementary file 1 [file Table2.XLSX]

## Sheet: Sheet1
Supplementary Table 2. Primers used in this article.
Primer Name	Sequence (5’-3’)
Insulin F	TCTACCTAGTGTGCGGGGAA
Insulin R	AGAGGGAGCAGATGCTGGTA
Actin F	CCTGGCACCCAGCACAAT
Actin R	GGGCCGGACTCGTCATAC
LUC F	CGATCTAAGTAAGCTTCTAGACCTTCTGCGGGGCG
LUC R	GCTCGAAGCGGCCGGTCTAGACCTTCTGCGGGGCG
GI F	CGGAGCTGTCTTTCTCCGTT
GI R	GATTGCGCATGAGTTCCACC
